# Supplementary material for: Assessment of the Anti-Amyloidogenic Properties of Essential Oils and Their Constituents in Cells Using a Whole-Cell Recombinant Biosensor
Source: Brain Sci. 2023 Dec 29;14(1):35. doi: 10.3390/brainsci14010035 (PMC10812981; doi:10.3390/brainsci14010035)
Supplement: Supplementary file 1 [file brainsci-14-00035-s001.zip]

Archive with 1 entries (1 files):
- brainsci-2778059-supplementary.pdf
